# Supplementary material for: miR-22 promotes stem cell traits via activating Wnt/β-catenin signaling in cutaneous squamous cell carcinoma
Source: Oncogene. 2021 Aug 3;40(39):5799–813. doi: 10.1038/s41388-021-01973-5 (PMC8484012; doi:10.1038/s41388-021-01973-5)
Supplement: Supplementary file 2 — Supplementary Table 1 [file 41388_2021_1973_MOESM2_ESM.xlsx]

## Sheet: Sheet1
	Supplementary Table 1 Primers for Q-PCR
	Gene	Strand	Sequence
	U6	F	CCTGCTTCGGCAGCACA
	U6	R	TGGAACGCTTCACGAA
	miR-22	F	GCCCAAGCTGCCAGTTGAAG
	miR-22	R	CCAGTGCAGGGTCCGAGGT
	FOSB	F	GCTGCAAGATCCCCTACGAAG
	FOSB	R	ACGAAGAAGTGTACGAAGGGTT
	PAD2	F	ACTCGGAACACGTGTGGG
	PAD2	R	GCTCCCTTCCTCGTCATAGT
	HOXA5	F	AACTCATTTTGCGGTCGCTAT
	HOXA5	R	TCCCTGAATTGCTCGCTCAC
	SMAD7	F	TTCCTCCGCTGAAACAGGG
	SMAD7	R	CCTCCCAGTATGCCACCAC
	TGFBI	F	CTTCGCCCCTAGCAACGAG
	TGFBI	R	TGAGGGTCATGCCGTGTTTC
	ALDH1	F	TGCACTGAGCTGTGGAAACA
	ALDH1	R	GCTGTAGGCCCATAACCAGG
	CD133	F	CACTACCAAGGACAAGGCGTTC
	CD133	R	CAACGCCTCTTTGGTCTCCTTG
	CD200	F	CCTGGAGGATGAAGGGTGTTAC
	CD200	R	AGTGAAGGGATACTATGGGCTGT
	2020-10-04	F	CCTGAAGCAGAAGAGGATCACC
	2020-10-04	R	AAAGCGGCAGATGGTCGTTTGG
	lgr5	F	CCTGCTTGACTTTGAGGAAGACC
	lgr5	R	CCAGCCATCAAGCAGGTGTTCA
	NANOG	F	ACCAGTCCCAAAGGCAAACA
	NANOG	R	TCTGCTGGAGGCTGAGGTAT
	TP63	F	TCAACGAGGGACAGATTGCC
	TP63	R	CGGTTCATCCCTCCAACACA
	AXIN2	F	TACACTCCTTATTGGGCGATCA
	AXIN2	R	TTGGCTACTCGTAAAGTTTTGGT
	VEGFA	F	AGGGCAGAATCATCACGAAGT
	VEGFA	R	AGGGTCTCGATTGGATGGCA
	Gene	Strand	Sequence
	MMP7	F	GAGTGAGCTACAGTGGGAACA
	MMP7	R	CTATGACGCGGGAGTTTAACAT
	ID2	F	AGTCCCGTGAGGTCCGTTAG
	ID2	R	AGTCGTTCATGTTGTATAGCAGG
	PPARG	F	GGGATCAGCTCCGTGGATCT
	PPARG	R	TGCACTTTGGTACTCTTGAAGTT
	c-MYC	F	GGCTCCTGGCAAAAGGTCA
	c-MYC	R	CTGCGTAGTTGTGCTGATGT
	CyclinD1	F	GCTGCGAAGTGGAAACCATC
	CyclinD1	R	CCTCCTTCTGCACACATTTGAA
	PTGS2	F	TAAGTGCGATTGTACCCGGAC
	PTGS2	R	TTTGTAGCCATAGTCAGCATTGT
	mCyclinD1	F	TGACTGCCGAGAAGTTGTGC
	mCyclinD1	R	CTCATCCGCCTCTGGCATT
	mPparg	F	CTCCAAGAATACCAAAGTGCGA
	mPparg	R	GCCTGATGCTTTATCCCCACA
	mVegfa	F	GCACATAGAGAGAATGAGCTTCC
	mVegfa	R	CTCCGCTCTGAACAAGGCT
	CD9	F	TTCCTCTTGGTGATATTCGCCA
	CD9	R	AGTTCAACGCATAGTGGATGG
	PRKCZ	F	CTTACATTTCCTCATCCCGGAAG
	PRKCZ	R	TTCACCACTTTCATGGCGTAAA
	DKK1	F	CCTTGAACTCGGTTCTCAATTCC
	DKK1	R	CAATGGTCTGGTACTTATTCCCG
	PEDF	F	TTCAAAGTCCCCGTGAACAAG
	PEDF	R	GAGAGCCCGGTGAATGATGG
	DKK3	F	AGGACACGCAGCACAAATTG
	DKK3	R	CCAGTCTGGTTGTTGGTTATCTT
	STBM	F	ACCGCTCTAAGAGTCGAGATG
	STBM	R	GTTACTACTGTCGTCGTTTCCC
	CXXC4	F	CCCGCAGAATCATTCCTCCTC
	CXXC4	R	CCACAGTTGATGAGCCTCTTG
